# Supplementary material for: Neuroblastoma Invasion Strategies Are Regulated by the Extracellular Matrix
Source: Cancers (Basel). 2021 Feb 10;13(4):736. doi: 10.3390/cancers13040736 (PMC7916632; doi:10.3390/cancers13040736)
Supplement: Supplementary file 1 [file cancers-13-00736-s001.zip]

Archive with 3 entries (2 files):
- cancers-1084564-suppl-XML/
- cancers-1084564-suppl-XML/cancers-1084564-File S1-XML.docx
- cancers-1084564-suppl-XML/cancers-1084564-File S2-XML.docx
